# Supplementary material for: Retrospectives on Three Decades of Safe Clinical Experience with Allogeneic Dermal Progenitor Fibroblasts: High Versatility in Topical Cytotherapeutic Care
Source: Pharmaceutics. 2023 Jan 4;15(1):184. doi: 10.3390/pharmaceutics15010184 (PMC9866885; doi:10.3390/pharmaceutics15010184)
Supplement: Supplementary file 1 [file pharmaceutics-15-00184-s001.zip]

Archive with 3 entries (3 files):
- PBB Monograph.pdf
- Supplementary Figures.pdf
- Supplementary Tables.pdf
